# Supplementary material for: The Effect of Plant-Based Protein Ingestion on Athletic Ability in Healthy People—A Bayesian Meta-Analysis with Systematic Review of Randomized Controlled Trials
Source: Nutrients. 2024 Aug 17;16(16):2748. doi: 10.3390/nu16162748 (PMC11357476; doi:10.3390/nu16162748)
Supplement: Supplementary file 1 [file nutrients-16-02748-s001.zip]

Archive with 2 entries (2 files):
- nutrients-3157188-PRISMA_2020_checklist.pdf
- nutrients-3157188-Supplementary materials.pdf
